# Supplementary material for: Bananas in the aftermath of La Palma volcanic eruption (Canary Islands, Spain): A study on the nutritional and toxic element composition of post-disaster production
Source: PLoS One. 2025 Aug 11;20(8):e0328982. doi: 10.1371/journal.pone.0328982 (PMC12338782; doi:10.1371/journal.pone.0328982)
Supplement: S2 Table — (XLSX) [file pone.0328982.s002.xlsx]

## Sheet: ID MUESTRAS
S2 Table. Unprocessed/raw data resulting from the analytical procedures.
ID ITC	ID SERTOX
0722/21E	Pl 1-E
0722/21C	Pl 1-C
0722/21P	Pl 1-P
0723/21E	Pl 2-E
0723/21C	Pl 2-C
0723/21P	Pl 2-P
0724/21E	Pl 3-E
0724/21C	Pl 3-C
0724/21P	Pl 3-P
0725/21E	Pl 4-E
0725/21C	Pl 4-C
0725/21P	Pl 4-P
0769/21E	Pl 5-E
0769/21C	Pl 5-C
0769/21P	Pl 5-P
0785/21E	Pl 6-E
0785/21C	Pl 6-C
0785/21P	Pl 6-P
0903/21E	Pl 7-E
0903/21C	Pl 7-C
0903/21P	Pl 7-P
0928/21E	Pl 8-E
0928/21C	Pl 8-C
0928/21P	Pl 8-P
0953/21E	Pl 9-E
0953/21C	Pl 9-C
0953/21P	Pl 9-P
0959/21E	Pl 10-E
0959/21C	Pl 10-C
0959/21P	Pl 10-P
0964/21E	Pl 11-E
0964/21C	Pl 11-C
0964/21P	Pl 11-P
0972/21E	Pl 12-E
0972/21C	Pl 12-C
0972/21P	Pl 12-P
0984/21E	Pl 13-E
0984/21C	Pl 13-C
0984/21P	Pl 13-P
0985/21E	Pl 14-E
0985/21C	Pl 14-C
0985/21P	Pl 14-P
1023/21E	Pl 15-E
1023/21C	Pl 15-C
1023/21P	Pl 15-P
1024/21E	Pl 16-E
1024/21C	Pl 16-C
1024/21P	Pl 16-P
1050/21E	Pl 17-E
1050/21C	Pl 17-C
1050/21P	Pl 17-P
1063/21E	Pl 18-E
1063/21C	Pl 18-C
1063/21P	Pl 18-P
1064/21E	Pl 19-E
1064/21C	Pl 19-C
1064/21P	Pl 19-P
1068/21E	Pl 20-E
1068/21C	Pl 20-C
1068/21P	Pl 20-P
1069/21E	Pl 21-E
1069/21C	Pl 21-C
1069/21P	Pl 21-P
1070/21E	Pl 22-E
1070/21C	Pl 22-C
1070/21P	Pl 22-P
1071/21E	Pl 23-E
1071/21C	Pl 23-C
1071/21P	Pl 23-P
1072/21E	Pl 24-E
1072/21C	Pl 24-C
1072/21P	Pl 24-P
1073/21E	Pl 25-E
1073/21C	Pl 25-C
1073/21P	Pl 25-P
1074/21E	Pl 26-E
1074/21C	Pl 26-C
1074/21P	Pl 26-P
1075/21E	Pl 27-E
1075/21C	Pl 27-C
1075/21P	Pl 27-P
1076/21E	Pl 28-E
1076/21C	Pl 28-C
1076/21P	Pl 28-P
1077/21E	Pl 29-E
1077/21C	Pl 29-C
1077/21P	Pl 29-P
1078/21E	Pl 30-E
1078/21C	Pl 30-C
1078/21P	Pl 30-P
1080/21E	Pl 31-E
1080/21C	Pl 31-C
1080/21P	Pl 31-P
1081/21E	Pl 32-E
1081/21C	Pl 32-C
1081/21P	Pl 32-P
1082/21E	Pl 33-E
1082/21C	Pl 33-C
1082/21P	Pl 33-P
1083/21E	Pl 34-E
1083/21C	Pl 34-C
1083/21P	Pl 34-P
1084/21E	Pl 35-E
1084/21C	Pl 35-C
1084/21P	Pl 35-P
1085/21E	Pl 36-E
1085/21C	Pl 36-C
1085/21P	Pl 36-P
1086/21E	Pl 37-E
1086/21C	Pl 37-C
1086/21P	Pl 37-P
1087/21E	Pl 38-E
1087/21C	Pl 38-C
1087/21P	Pl 38-P
1088/21E	Pl 39-E
1088/21C	Pl 39-C
1088/21P	Pl 39-P
1111/21E	Pl 40-E
1111/21C	Pl 40-C
1111/21P	Pl 40-P
1112/21E	Pl 41-E
1112/21C	Pl 41-C
1112/21P	Pl 41-P
1113/21E	Pl 42-E
1113/21C	Pl 42-C
1113/21P	Pl 42-P
1114/21E	Pl 43-E
1114/21C	Pl 43-C
1114/21P	Pl 43-P
0052/22E	Pl 44-E
0052/22C	Pl 44-C
0052/22P	Pl 44-P
0053/22E	Pl 45-E
0053/22C	Pl 45-C
0053/22P	Pl 45-P
0054/22E	Pl 46-E
0054/22C	Pl 46-C
0054/22P	Pl 46-P
0055/22E	Pl 47-E
0055/22C	Pl 47-C
0055/22P	Pl 47-P
0517/22E	Pl 48-E
0517/22C	Pl 48-C
0517/22P	Pl 48-P
0518/22E	Pl 49-E
0518/22C	Pl 49-C
0518/22P	Pl 49-P
0519/22E	Pl 50-E
0519/22C	Pl 50-C
0519/22P	Pl 50-P
0520/22E	Pl 51-E
0520/22C	Pl 51-C
0520/22P	Pl 51-P
0521/22E	Pl 52-E
0521/22C	Pl 52-C
0521/22P	Pl 52-P
0522/22E	Pl 53-E
0522/22C	Pl 53-C
0522/22P	Pl 53-P
0523/22E	Pl 54-E
0523/22C	Pl 54-C
0523/22P	Pl 54-P
0524/22E	Pl 55-E
0524/22C	Pl 55-C
0524/22P	Pl 55-P
0525/22E	Pl 56-E
0525/22C	Pl 56-C
0525/22P	Pl 56-P
0526/22E	Pl 57-E
0526/22C	Pl 57-C
0526/22P	Pl 57-P
0527/22E	Pl 58-E
0527/22C	Pl 58-C
0527/22P	Pl 58-P
0528/22E	Pl 59-E
0528/22C	Pl 59-C
0528/22P	Pl 59-P
0529/22E	Pl 60-E
0529/22C	Pl 60-C
0529/22P	Pl 60-P
0530/22E	Pl 61-E
0530/22C	Pl 61-C
0530/22P	Pl 61-P
0531/22E	Pl 62-E
0531/22C	Pl 62-C
0531/22P	Pl 62-P
0532/22E	Pl 63-E
0532/22C	Pl 63-C
0532/22P	Pl 63-P
0533/22E	Pl 64-E
0533/22C	Pl 64-C
0533/22P	Pl 64-P
0534/22E	Pl 65-E
0534/22C	Pl 65-C
0534/22P	Pl 65-P
0535/22E	Pl 66-E
0535/22C	Pl 66-C
0535/22P	Pl 66-P
0536/22E	Pl 67-E
0536/22C	Pl 67-C
0536/22P	Pl 67-P
0537/22E	Pl 68-E
0537/22C	Pl 68-C
0537/22P	Pl 68-P
0538/22E	Pl 69-E
0538/22C	Pl 69-C
0538/22P	Pl 69-P
0539/22E	Pl 70-E
0539/22C	Pl 70-C
0539/22P	Pl 70-P
0540/22E	Pl 71-E
0540/22C	Pl 71-C
0540/22P	Pl 71-P
0573/22E	Pl 72-E
0573/22C	Pl 72-C
0573/22P	Pl 72-P
0574/22E	Pl 73-E
0574/22C	Pl 73-C
0574/22P	Pl 73-P
0575/22E	Pl 74-E
0575/22C	Pl 74-C
0575/22P	Pl 74-P
0576/22E	Pl 75-E
0576/22C	Pl 75-C
0576/22P	Pl 75-P
0577/22E	Pl 76-E
0577/22C	Pl 76-C
0577/22P	Pl 76-P
0578/22E	Pl 77-E
0578/22C	Pl 77-C
0578/22P	Pl 77-P
0586/22E	Pl 78-E
0586/22C	Pl 78-C
0586/22P	Pl 78-P
0587/22E	Pl 79-E
0587/22C	Pl 79-C
0587/22P	Pl 79-P
0588/22E	Pl 80-E
0588/22C	Pl 80-C
0588/22P	Pl 80-P
0589/22E	Pl 81-E
0589/22C	Pl 81-C
0589/22P	Pl 81-P
0590/22E	Pl 82-E
0590/22C	Pl 82-C
0590/22P	Pl 82-P
0591/22E	Pl 83-E
0591/22C	Pl 83-C
0591/22P	Pl 83-P
0825/22E	Pl 84-E
0825/22C	Pl 84-C
0825/22P	Pl 84-P
0826/22E	Pl 85-E
0826/22C	Pl 85-C
0826/22P	Pl 85-P
0827/22E	Pl 86-E
0827/22C	Pl 86-C
0827/22P	Pl 86-P
0828/22E	Pl 87-E
0828/22C	Pl 87-C
0828/22P	Pl 87-P
0818/22E	Pl 88-E
0818/22C	Pl 88-C
0828/22P	Pl 88-P
0819/22E	Pl 89-E
0819/22C	Pl 89-C
0819/22P	Pl 89-P
0585/22E	Pl 90-E
0585/22C	Pl 90-C
0585/22P	Pl 90-P
0018/23E	Pl 91-E
0018/23C	Pl 91-C
0018/23P	Pl 91-P
0924/22E	Pl 92-E
0924/22C	Pl 92-C
0924/22P	Pl 92-P
0939/22E	Pl 93-E
0939/22C	Pl 93-C
0939/22P	Pl 93-P
0940/22E	Pl 94-E
0940/22C	Pl 94-C
0940/22P	Pl 94-P
0592/22E	Pl 95-E
0592/22C	Pl 95-C
0592/22P	Pl 95-P
0593/22E	Pl 96-E
0593/22C	Pl 96-C
0593/22P	Pl 96-P
0594/22E	Pl 97-E
0594/22C	Pl 97-C
0594/22P	Pl 97-P
0595/22E	Pl 98-E
0595/22C	Pl 98-C
0595/22P	Pl 98-P
0596/22E	Pl 99-E
0596/22C	Pl 99-C
0596/22P	Pl 99-P

## Sheet: Entero
Muestra ITC	0722/21E	0723/21E	0724/21E	0725/21E	0769/21E	0785/21E	0903/21E	0928/21E	0953/21E	0959/21E	0964/21E	0972/21E	0984/21E	0985/21E	1023/21E	1024/21E	1050/21E	1063/21E	1064/21E	1068/21E	1069/21E	1070/21E	1071/21E	1072/21E	1073/21E	1074/21E	1075/21E	1076/21E	1077/21E	1078/21E	1080/21E	1081/21E	1082/21E	1083/21E	1084/21E	1085/21E	1086/21E	1087/21E	1088/21E	1111/21E	1112/21E	1113/21E	1114/21E	0052/22E	0053/22E	0054/22E	0055/22E	0517/22E	0518/22E
Muestra SERTOX	Pl 1-E	Pl 2-E	Pl 3-E	Pl 4-E	Pl 5-E	Pl 6-E	Pl 7-E	Pl 8-E	Pl 9-E	Pl 10-E	Pl 11-E	Pl 12-E	Pl 13-E	Pl 14-E	Pl 15-E	Pl 16-E	Pl 17-E	Pl 18-E	Pl 19-E	Pl 20-E	Pl 21-E	Pl 22-E	Pl 23-E	Pl 24-E	Pl 25-E	Pl 26-E	Pl 27-E	Pl 28-E	Pl 29-E	Pl 30-E	Pl 31-E	Pl 32-E	Pl 33-E	Pl 34-E	Pl 35-E	Pl 36-E	Pl 37-E	Pl 38-E	Pl 39-E	Pl 40-E	Pl 41-E	Pl 42-E	Pl 43-E	Pl 44-E	Pl 45-E	Pl 46-E	Pl 47-E	Pl 48-E	Pl 49-E
	C	C	C	C	C	C	C	C	C	C	C	C	C	C	C	C	C	C	C	M	M	M	M	M	M	M	M	M	M	M	M	M	M	M	M	M	M	M	M	C	C	C	C	C	C	C	C	M	M
9 Be	0	0	0	0.358262	0	0	0.380717	0.399508	0	0	0	0.0246071	0.0149451	0.0149451	0.0149451	0.0149451	0.0149451	0.0149451	0.0149451	1.48889	0.0149451	0.0149451	0.0149451	0.0149451	0	0	0	0	0	0	0.0870492	1.27905	0.626457	1.09846	0.0236001	0.14092	0.0246722	0.0246722	0.0246722	0	0.0246722	0	0.0246722	0	0.0246722	0.0246722	0	0	0
27 Al	2858.72	6690.65	8.06522	1225.11	1215.42	3248.04	3261.18	1206.81	2323.58	1236.35	952.231	2807.46	7.49168	7.49168	918.752	2647.08	1152.9	1573.65	4548.38	27151.2	4309.07	2532.58	5744.2	8650.29	7717.22	6451.49	7152.23	4674.35	12836.4	7204.93	23956.7	13870.6	4669.85	4686.63	21829.1	41067	11942	6686.44	11456.8	5.05262	3169.94	609.373	1373.29	3408.98	2790.62	1317.64	1318.47	2835.25	1117.25
47 Ti	143.166	250.132	78.3162	161.058	57.2805	64.0511	60.0277	31.368	44.918	77.8219	134.96	62.1362	22.0738	47.1533	18.3197	58.7175	59.775	105.301	634.087	5812.51	938.166	467.172	1189.92	1100.49	698.018	304.618	1044.64	152.086	2458.57	901.054	6394.45	3608.45	1300.09	610.926	4670.73	12302.4	1641.83	1584.59	1770.34	16.8373	47.4465	32.5108	15.2238	111.303	55.1246	84.1111	87.1743	341.479	294.439
51 V	3.98467	3.92887	2.1572	3.62721	1.13276	1.42201	1.12043	0.720912	0.818965	1.63283	1.28379	1.4323	0.923452	0.640368	0.682898	0.809477	1.42464	2.35263	7.80248	78.4491	14.0367	7.47412	17.2122	17.8678	9.82956	4.91749	15.9066	2.19813	36.3213	12.8407	92.2326	48.5591	19.3178	9.61088	67.2195	182.867	23.9241	22.7659	24.9916	0.474934	0.849242	1.39876	0.930157	2.49614	1.08751	1.3791	2.1304	5.62809	5.00491
52 Cr	121.199	13.7341	91.7473	106.117	0.0967599	0.0967599	0.0967599	0.0967599	0.0967599	0.0967599	16.1619	12.9927	0.0875422	0.0875422	0.0875422	0.0875422	0.0875422	15.0328	24.7422	305.39	10.6306	22.4382	65.2233	32.1731	28.8416	17.2532	16.4368	0.116647	30.6159	26.0838	46.5557	34.2372	16.8054	12.1433	70.9804	47.9174	55.2114	36.0749	38.7974	13.991	0.100078	0.100078	11.2977	21.0637	0.100078	0.100078	0.100078	23.2029	0.197707
55 Mn	558.907	596.47	537.089	607.704	1549.88	1152.86	574.264	1048.62	1676.55	1022.4	708.786	1334.98	421.259	523.419	1096.55	545.323	1702.52	1181.43	1751.54	1215.89	455.683	956.457	906.537	617.456	543.608	619.684	767.45	404.838	886.363	938.245	1732.13	2008.04	1239.67	2421.93	1066.97	1794.66	737.743	661.15	628.009	990.617	2781.53	509.553	670.835	1390.19	552.405	1052.41	897.179	405.054	470.764
56 Fe	4162.89	3894.07	3749.99	4059.95	2509.18	2674.57	2673.87	2170.91	2974.27	2943.57	3059.42	1701.38	2227.65	2096.52	1926.29	1671.66	2179.62	3044.63	4739.35	21408	5781.33	5827.66	6752.11	5689.38	4711.25	3618.33	5383.88	3413.46	10132.9	5534.51	23548.4	13954.8	7008.22	4709.41	17785.3	42295.6	7129.66	7344.52	7731.14	2627.56	3208.59	2797.95	2622.2	2287.59	1938.44	2506.14	2217.2	4002.92	4102.27
59 Co	1.89861	0.781511	1.3879	1.9941	0.810916	0.892502	0.691006	1.45884	2.39672	1.576	1.63713	1.06886	0.514904	0.654121	2.10468	0.133109	1.3889	2.65596	1.5375	12.3235	2.08166	1.86189	3.8035	2.81749	2.08819	1.25373	3.8023	0.837626	5.86209	2.21912	14.5301	10.0163	3.28479	3.4873	10.9337	25.6756	3.97541	4.09777	4.05186	0.793952	2.54505	0.305889	0.442825	1.69617	0.544357	1.43358	0.685357	1.53379	2.18979
60 Ni	75.4335	21.8847	55.6478	70.9875	55.5677	41.9339	0.108283	45.1733	12.9256	35.5507	20.8459	19.9787	8.22902	8.55983	51.7392	0.0810653	34.4099	93.1707	57.6512	45.8352	17.649	40.152	58.6463	27.5565	35.3372	39.6544	36.3128	30.0753	50.774	26.7201	72.9401	54.8344	21.423	23.3669	52.7931	61.0638	34.1803	28.3329	36.5226	85.5553	156.024	10.1917	26.3057	23.2401	0.0851998	50.5427	12.5185	22.0379	45.594
63 Cu	358.145	406.152	590.64	548.338	736.471	449.798	428.773	587.484	837.046	554.479	462.916	243.224	443.879	509.809	669.273	607.202	625.102	1004.1	439.389	722.405	374.44	502.792	346.862	530.942	247.826	486.899	575.332	777.901	848.122	437.67	430.561	493.502	330.413	544.327	587.858	543.951	315.521	448.155	570.222	334.084	332.338	435.506	384.072	352.876	398.785	699.445	461.813	361.573	564.861
66 Zn	918.518	1178.61	1375.65	1375.56	1553.27	1497.02	1360.58	1128.9	1490.93	1244.7	1234.46	1450.89	1344.19	1526.93	1689.64	1637.13	1730.13	1722.12	2196.52	933.082	1276.04	1697.5	1464.26	1248.15	616.758	981.006	1025.83	1166.55	1169.97	1610.54	1487.49	1829.21	966.375	934.944	2466.09	1481.05	1008.65	1720.6	1164.53	1164.31	1115.08	1134.18	1435.93	1114.09	1366.02	864.175	1279.73	1324.96	1048.88
75 As	0.562245	0.0050357	0.535212	0.572803	1.50851	4.62089	0.779778	1.83267	0.0050357	0.58594	0.0050357	0.931313	0.517316	0.375743	1.59901	1.7775	2.39095	5.1825	0.978113	1.49512	2.93447	0.546102	2.06991	1.06973	0.685361	0.00505597	0.554556	2.88697	0.838781	0.00505597	1.21191	0.98089	1.13211	0.00505597	2.15482	2.86652	2.33058	2.74141	0.806743	1.91409	1.56193	0.152219	0.268741	0.817998	0.454048	0.749733	0.478331	0.00497649	0.753016
78 Se	0	0	0	0	9.92551	0.528533	0	0	0	0	0	3.01427	7.68512	0.0341697	9.36529	4.67107	27.7894	7.80367	30.6869	9.87621	4.1671	6.90577	6.80623	6.70068	6.58571	3.74244	3.2727	6.18795	9.42449	3.20803	7.32834	8.95108	3.87115	4.0639	5.9417	15.6597	5.41176	6.78186	4.95553	2.82648	2.15001	1.91737	6.60534	0	0.110174	0.44026	3.24115	0	0
88 Sr	915.817	895.819	1131.94	1263.58	655.668	295.986	469.178	555.323	661.04	724.967	362.559	607.227	453.936	680.216	590.592	663.695	1014.14	717.457	1358.1	1173.68	459.983	1049.24	671.15	540.627	705.472	765.866	1180.03	696.269	1460.61	1635.47	1668.87	868.422	1018.02	1812.98	1187.08	1614.35	1098.68	1291.79	1288.47	575.157	625.257	751.161	850.247	671.876	394.17	778.161	835.49	849.651	810.106
95 Mo	106.294	115.947	165.02	152.541	68.6434	157.719	156.956	96.8874	139.055	178.199	149.196	69.8856	169.716	249.692	84.9406	112.524	54.7286	106.719	74.7065	90.6295	77.3385	85.9022	90.213	230.097	65.9264	97.6526	64.5703	108.017	76.4706	62.3513	29.5006	35.7142	91.576	40.713	52.4462	100.329	72.7334	51.5774	135.087	76.8923	37.9937	84.9091	62.2009	72.6921	93.5283	60.3364	57.6146	43.978	117.913
101 Ru	0.0142731	0	0	0	0	0	0.000751178	0	0.0121904	0.00228936	0.00708548	0	0.0333295	0	0.0027833	0	0	0	0.00679776	0	0.0140761	0.00368918	0	0	0	0.00806501	0	0	0	0.00909681	0	0	0.0292404	0	0	0	0.000435164	0.000435164	0.000435164	0	0.000435164	0	0.000435164	0.000435164	0.000435164	0.000435164	0.000435164	0.0127402	0.000121407
105 Pd	0.148639	0.001337	0.001337	0.001337	0.001337	0.001337	0.001337	0.001337	0.001337	0.001337	0.001337	0.001337	0.000823827	0.000823827	0.000823827	0.000823827	0.000823827	0.000823827	0.000823827	0.000823827	0.0885113	0.000823827	0.000823827	0.000823827	0.0231155	0	0.00055356	0.0085503	0	0	0	0	0	0.0193051	0	0.00688724	0.0521568	0.0404074	0.0245887	0	0.000174116	0.0488356	0.021901	0.039584	0	0.000174116	0	0.0620234	0.000514556
107 Ag	0.0545361	0.000387657	0.0502892	0.0464477	0.0887818	0.0895687	0.0431873	0.0481293	0.000387657	0.000387657	0.000387657	0.000387657	0.0365504	0.00023056	0.0680881	0.00023056	0.0620214	0.0752577	0.0343911	0.0603892	0.0518217	0.0548082	0.0610573	0.024119	0.029485	0.0348099	0.0212806	0.00832234	0.0337346	0.000626915	0.162754	0.0452197	0.02574	0.00123139	0.0845702	0.115744	0.146108	0.000705104	0.000705104	0.000705104	0.000705104	0.000705104	0.077011	0.000705104	0	0.000705104	0.000705104	0.00124397	0.162092
111 Cd	0.0505265	0.0221985	0.0294161	0.0991018	0.0657271	0.0505001	0.0159779	0.0747425	0.186621	0.0893237	0.0590499	0.0334946	0.0416222	0.0543595	0.101023	0.102886	0.0776741	0.171395	0.100443	0.458677	0.237059	0.335154	0.350042	0.179719	0.0684102	0.0751582	0.141787	0.103773	0.254994	0.140529	0.35233	0.22398	0.109329	0.0910518	0.622897	0.565298	0.358479	0.222685	0.525817	0.203118	0.23779	0.0218776	0.168693	0.224595	0.0102246	0.0214194	0.00851829	0.00131373	0.188761
118 Sn	0.482843	0.482843	0.482843	0.482843	0.482843	0.482843	0.482843	0.482843	0.482843	0.482843	0.482843	0.482843	0.415431	0.415431	0.415431	0.415431	0.415431	0.415431	0.415431	0.415431	0.415431	0.415431	0.415431	0.415431	0.375682	0.375682	0.375682	0.375682	0.375682	0.375682	0.375682	0.375682	0.375682	0.375682	0.375682	0.375682	0.35982	0.35982	0.35982	0.35982	0.35982	0.35982	0.35982	0.35982	0.35982	0.35982	0.35982	0.25507	0.25507
121 Sb	0.0105835	0.0105835	0.0105835	0.0105835	0.0105835	0.0105835	0.0105835	0.0105835	0.0105835	0.0105835	0.0105835	0.0105835	0.00784873	0.00784873	0.00784873	0.00784873	0.00784873	0.00784873	0.944164	0.00784873	0.00784873	0.00784873	0.00784873	0.00784873	0.00707553	0.00707553	0.00707553	0.00707553	1.52357	0.00707553	0.00707553	0.00707553	0.00707553	0.00707553	0.00707553	0.00707553	0.441291	0.00422024	0.00422024	0.00422024	0.497028	0.00422024	0.792185	0.589293	0.00422024	0.00422024	0.00422024	0.0039299	0.0039299
137 Ba	123.122	136.189	175.768	202.052	40.9551	69.9544	125.218	186.492	274.018	177.577	141.719	187.104	149.466	211.717	97.1403	98.8309	230.974	160.146	89.539	289.595	60.3022	113.133	93.0459	70.7823	184.563	90.0042	194.79	116.098	314.296	681.922	686.366	573.308	361.203	410.77	226.488	470.288	162.624	95.9439	166.164	21.5492	79.4034	107.898	117.265	141.822	141.286	27.9611	212.643	77.9798	64.6282
189 Os	0	0	0	0	0	0	0	0	0	0	0	0.00191572	0	0	0	0	0	0	0.0453244	0	0	0	0	0	0	0	0	0	0	0	0	0	0	0	0	0	0.0806971	0	0	0	0	0	0	0	0	0	0	0	0
195 Pt	0.111594	0.0376946	0.0257314	0.000246455	0.000246455	0.000246455	0.000246455	0.000246455	0.000246455	0.000246455	0.000246455	0	0.105596	0.0772898	0.00041725	0.00041725	0.00041725	0.00041725	0	0.00041725	0.00041725	0.00041725	0.00041725	0.00041725	0.135664	0.000675847	0.000675847	0.000675847	0.000675847	0.000675847	0.000675847	0.000675847	0.000675847	0.000675847	0.000675847	0.000675847	0.112571	0.000287112	0.000287112	0.0293458	0.000287112	0	0.000287112	0.000287112	0	0.000287112	0.000287112	0.0536005	0.00042975
197 Au	1.95692	1.46359	1.20623	1.00991	0.00826245	0.00826245	0.00826245	0.00826245	0.00826245	0.00826245	0.00826245	0.00826245	5.01758	3.28957	2.04767	1.69666	0.000861151	0.000861151	0.000861151	0.000861151	0.000861151	0.000861151	0.000861151	0.000861151	2.84078	1.98073	1.43211	0.997019	0.000861151	0.000861151	0.000861151	0.000861151	0	0	0	0	3.5155	2.83375	1.81647	0.000861151	0.000861151	0.000861151	0.000861151	0.000861151	0.000861151	0.000861151	0.000861151	0	0
202 Hg	0	0.000861151	0.000861151	0.000861151	0.000861151	0.000861151	0.000861151	0.000861151	0.000861151	0.000861151	0.0360739	0.0360739	0	0.00940584	0.00940584	0	0.00940584	0.00940584	0.00940584	0.960484	0.00940584	0.000861151	0.000861151	0.000861151	0	0	0	0	0	0	0	0	0	0.000861151	1.5535	0.659622	0	0	0	0	0	0	0	0	0	0.0661484	0.931715	0	0
205 Tl	1.14543	0.962557	0.619513	0.588715	0.490136	0.57872	0.00364322	0.00364322	0.00364322	0.00364322	0.00364322	0.00364322	4.10765	2.57533	1.55069	1.6812	1.84109	0.749803	0.00716041	0.00716041	0.775102	0.000861151	0.822717	0.000861151	2.46295	1.68985	1.22632	0.96242	0.793501	1.03504	1.05898	0.67167	0.476413	0.00390433	0.545222	0.535113	3.80375	3.36674	1.8636	1.42062	1.36857	0.000861151	0.000861151	0.000861151	0.000861151	0.000861151	0.000861151	0	0
208 Pb	0.000861151	0.000861151	0.000861151	0.000861151	0.000861151	0.000861151	0.000861151	0.000861151	0.000861151	0.000861151	0.0350696	0.0350696	0.0271235	0.0271235	0.0271235	0.0271235	0.0271235	4.70385	3.29762	4.13294	0.000861151	0.000861151	15.622	0.000861151	0.000861151	0.000861151	0.000861151	0.000861151	2.64509	0.000861151	2.97235	0.000861151	0.000861151	0.000861151	3.12694	3.95112	0.000861151	0.0310642	4.55973	0.0310642	0.0310642	0.0310642	0.0310642	0.0310642	0.0310642	0.0310642	0.0310642	0	0
209 Bi	0.000861151	0.000861151	0.000861151	0.000861151	0.000861151	0.000861151	0.000861151	0.000861151	0	0.000861151	0.000861151	0	0.107009	0.000277295	0.0280478	0.000277295	0.000277295	0.0972556	0.000277295	0.046526	0.000277295	0	0.000277295	0.000277295	0.0215918	0.0226345	0.0145481	0.026594	0.0580461	0.000103972	0.0307305	0.0273697	0	0	0.066153	0.0626994	0.000876583	0.0989639	0.000876583	0.000876583	0.000876583	0	0.000876583	0.000876583	0	0.000876583	0.000876583	0.00160353	0.00160353
232 Th	0.113462	0.196347	0.0864905	0.137182	0.0649331	0.112353	0.121932	0.0379637	0.0646771	0.100255	0.097038	0.0986753	0.000555966	0.000555966	0.000555966	0.102209	0.12407	0.217548	0.539629	3.40144	0.468315	0.297715	0.683688	0.560261	0.348056	0.167187	0.492053	0.0932468	1.01401	0.420094	2.76696	1.6709	0.547655	0.288083	2.13251	4.70074	0.838857	0.7124	0.871627	0.0197449	0.0372762	0.0303208	0.0354332	0.258643	0.102959	0.119226	0.192557	0.00264197	0.00264197
238 U	0.177622	0.180332	0.100305	0.130357	0.0822472	0.106135	0.105322	0.0688212	0.0545735	0.0775314	0.0583035	0.116353	0.128256	0.0572855	0.000861151	0.000861151	0.0800107	0.101578	0.233268	1.071	0.164004	0.0928018	0.239733	0.203035	0.117379	0.0797498	0.149747	0.0426952	0.327835	0.156859	0.852769	0.494874	0.166384	0.0992392	0.631255	1.47463	0.365021	0.233521	0.309808	0.000861151	0.000861151	0.0291441	0.0332232	0.145537	0.0804131	0.0492694	0.08679	0.081214	0.0905132
71 Ga	0.601007	0.832608	0.187149	0.363912	0.209482	0.392524	0.354781	0.13678	0.195673	0.278818	0.131898	0.299243	0.103002	0.12138	0.154175	0.273216	0.294645	0.493544	1.36366	8.75742	1.35732	0.740529	1.88658	1.50036	1.37919	0.950684	1.79376	0.482706	3.46114	1.52924	7.98976	4.9924	1.57266	1.22993	6.10203	14.4453	2.9236	2.35193	2.97192	0	0.0377042	0	0	0.302777	0.101597	0.163868	0.19207	0.740241	0.472868
89 Y	0.644012	0.62479	0.258685	0.401694	0.22547	0.285911	0.259811	0.0731164	0.161729	0.296167	0.213843	0.2595	0.229428	0.174586	0.22722	0.211091	0.375379	0.624161	1.63983	11.7767	1.95305	0.98546	2.4252	1.98178	1.43686	0.631532	1.81191	0.346917	4.35449	1.62877	10.6998	6.64419	2.11624	1.71284	7.88383	19.0235	3.45057	3.08363	3.46763	0	0.179319	0.0158767	0	0.528044	0.139901	0.248109	0.315803	0.832684	0.493973
93 Nb	7.41407	11.1243	7.58969	0.000861151	0.000861151	0.000861151	0.000861151	0.000861151	0.000861151	0.000861151	0.000861151	0.000861151	9.00718	4.65693	3.28359	3.83802	3.97505	5.04844	8.6622	43.1593	9.93726	5.215	12.4608	10.0429	13.6594	8.76954	12.1252	3.01004	20.0609	8.19453	32.2924	28.0761	9.5308	10.7122	36.4359	41.1651	27.132	23.235	24.3795	5.53565	0.000861151	10.833	0.00368424	0.00368424	0.00368424	0.00368424	0.00368424	10.204	11.4649
115 In	0.00692645	0.000861151	0.000861151	0.000861151	0.000861151	0.000861151	0.000861151	0.00692645	0.000861151	0.000861151	0.000861151	0.000861151	0.00144839	0.00144839	0.00144839	0.00144839	0.00144839	0.00144839	0.00144839	0.00144839	0.00144839	0.00144839	0.00144839	0.00144839	0.00146622	0.00146622	0.00146622	0.00146622	0.00146622	0.00146622	0.00146622	0.00146622	0.00146622	0.00146622	0.00146622	0.00146622	0.00181967	0.00181967	0.00181967	0.00181967	0.00181967	0.00181967	0.00181967	0.00181967	0.00181967	0.00181967	0.00181967	0.00155996	0.00155996
139 La	0.726602	1.15167	0.386151	0.781167	0.40419	0.53366	0.475214	0.0845822	0.298182	0.592537	0.55155	0.463584	0.285523	0.216267	0.251193	0.416324	0.73389	1.40141	4.09606	31.6787	4.53987	2.60481	6.52613	5.03396	3.43554	1.48191	5.17312	0.651049	11.8958	4.78807	30.0584	18.6938	6.02789	4.5481	22.1305	51.9218	7.68182	7.00641	8.75965	0	0	0	0	0.50585	0	0	0.390985	1.46686	1.02632
140 Ce	1.52816	2.65589	0.950536	1.72388	0.893933	1.16336	1.05032	0.285861	0.677987	1.23402	1.00413	1.08583	0.0056057	0.0056057	0.573495	0.963412	1.56217	2.92592	8.092	64.5735	9.24877	5.05955	13.3307	10.2845	7.01699	3.17404	10.5045	1.47599	24.7161	9.41801	59.6596	36.9206	11.6538	6.52239	45.5198	105.558	12.6017	11.4269	14.2875	0	0	0	0	0	0	0	0	3.00196	2.20313
141 Pr	0.171709	0.310107	0.109193	0.210427	0.116505	0.11222	0.101622	0.0133372	0.0377697	0.12752	0.111711	0.0994794	0.0417452	0.0649276	0.0584178	0.0915855	0.159678	0.341214	0.987176	7.36808	1.09233	0.557767	1.53359	1.18085	0.762722	0.353107	1.20761	0.154884	2.82321	1.09248	6.80054	4.19751	1.33109	0.785636	5.25538	12.2965	1.82852	1.68647	1.98102	0	0	0	0	0.127578	0	0	0.0731097	0.339786	0.235417
146 Nd	0.598623	1.00845	0.306391	0.656558	0.362861	0.298689	0.344653	0	0.111634	0.406748	0.297333	0.322407	0.18027	0.169589	0.160817	0.35443	0.688662	1.23195	3.43262	26.7972	3.71598	2.23182	5.47851	4.15563	2.88692	1.2816	4.334	0.583857	10.2171	3.83738	24.7434	15.5015	4.86783	2.98087	19.0939	45.3623	6.73999	6.15561	7.40532	0	0	0	0	0.669568	0	0.0639498	0.384892	1.32307	0.851511
147 Sm	0.13377	0.217052	0.134722	0.161907	0.0984672	0.0736589	0.0745991	0.0468952	0.0532981	0.101941	0.0621281	0.0900575	0.000400041	0.0549794	0.0417579	0.0826615	0.118241	0.231755	0.615119	4.21592	0.715719	0.377385	0.938276	0.708969	0.560753	0.203292	0.801408	0.111116	1.8385	0.712712	4.14685	2.66351	0.939847	0.513865	3.15547	8.5564	1.31004	1.17681	1.22532	0	0	0	0	0.0928128	0	0.0108528	0.0917774	0.198713	0.163117
153 Eu	0.0382842	0.0673179	0.0355963	0.0573253	0.0313122	0.0303039	0.0406791	0.0160791	0.0170305	0.027273	0.0216374	0.02636	0.000120107	0.0216063	0.0139806	0.000120107	0.0338071	0.0631376	0.149572	1.44298	0.210507	0.128628	0.271753	0.26143	0.139108	0.0743413	0.232066	0.0306653	0.498396	0.171688	1.21526	0.750289	0.250509	0.135623	0.905406	2.23596	0.366646	0.359231	0.404311	0	0.000307473	0	0	0.0441794	0.00452489	0.0175554	0.0187163	0.0724139	0.0459518
157 Gd	0.120766	0.187562	0.0839852	0.103938	0.0752154	0.0822364	0.0781555	0.0305581	0.0391042	0.0918645	0.070529	0.0671965	0.0339232	0.0377745	0.0391538	0.0515543	0.105601	0.17484	0.525936	3.74002	0.53996	0.335455	0.70913	0.605373	0.381903	0.176536	0.551168	0.0706809	1.25027	0.484751	3.06442	1.91627	0.638918	0.385254	2.36107	5.79247	0.901856	0.852493	0.911429	0	0	0	0	0.108036	0.00969777	0.0384123	0.0671232	0.202964	0.109297
159 Tb	0.0178757	0.0250146	0.0105575	0.0185936	0.00910421	0.0126954	0.00945698	0.00600571	0.00493019	0.0104381	0.00699011	0.00814637	0.0235491	8.12788e-05	0.00723881	8.12788e-05	0.0145088	0.027623	0.0702948	0.501822	0.0737263	0.042002	0.100455	0.0789505	0.0633843	0.0254566	0.0789943	0.0099723	0.180471	0.0717818	0.422072	0.274508	0.0949135	0.0584311	0.332171	0.796426	0.134786	0.122019	0.135914	0	0.00679169	0	0	0.0126869	0.00075666	0.0116259	0.0138217	0.0242655	0.0179559
163 Dy	0.0603266	0.129902	0.0349407	0.0646492	0.052547	0.0502672	0.0497287	0.0111595	0.0234999	0.00368424	0.0294324	0.032292	0.00043891	0.00043891	0.00043891	0.00043891	0.0762272	0.141769	0.374933	2.66619	0.417571	0.238172	0.540495	0.433474	0.320686	0.131579	0.426044	0.0869149	0.930753	0.370863	2.18795	1.41859	0.462525	0.301522	1.71296	4.27292	0.740089	0.624143	0.758742	0	0.0197534	0.00252084	0	0.126105	0.0238953	0.053924	0.0552026	0.149301	0.107767
165 Ho	0.0133666	0.0229115	0.00978247	0.0133024	0.00691812	0.00579771	0.00998543	0.00202631	0.00568766	0.00908939	0.00535478	0.00731521	6.11732e-05	6.11732e-05	6.11732e-05	0.00751025	0.011744	0.0289508	0.0642518	0.47728	0.0773608	0.0476882	0.104634	0.0867463	0.053283	0.0222389	0.0662621	0.00992476	0.171666	0.0567191	0.423852	0.253856	0.0854	0.0478125	0.313601	0.763393	0.132748	0.118732	0.121742	0	0.00465481	0.00080723	0	0.0228007	0.00484578	0.00904194	0.0102513	0.0271131	0.0165084
166 Er	0.0250816	0.0675002	0.0289744	0.040415	0.0253156	0.0327542	0.0338122	0.0107445	0.0122022	0.0289139	0.0147852	0.0228199	0.000376452	0.00912247	0.00365509	0.00346547	0.0251465	0.0439982	0.151546	1.15228	0.136813	0.0924794	0.192408	0.158639	0.133597	0.0653767	0.200999	0.000277166	0.410622	0.162589	0.979833	0.614765	0.205299	0.125399	0.728919	1.85914	0.329466	0.296686	0.303114	0	0.00841614	0.00440722	0	0.0543288	0.0119272	0.032733	0.027653	0.064534	0.0566158
169 Tm	0.00556662	0.00840904	4.03119e-05	0.00749017	4.03119e-05	0.00663972	0.00625706	4.03119e-05	4.03119e-05	4.03119e-05	4.03119e-05	0.00455133	0	0	0	0	0	0	0	0	0	0	0	0	0.0184137	0.0104121	0.0247572	9.69386e-05	0.0570777	0.0178061	0.123636	0.0832627	0.0299314	0.0151356	0.0931714	0.223303	0.0415433	0.0421307	0.0415999	0	0.00270568	0.000162367	0	0.00813158	0.00221701	0.00459552	0.00708143	0.00865716	0.00557488
172 Yb	0.0332981	0.0587264	0.0345134	0.0348564	0.0448466	0.0389949	0.0290382	0.000230538	0.000230538	0.0286812	0.0284709	0.0340045	0	0	0	0	0	0.00486761	0.0726757	0.845447	0.0616556	0.011399	0.134494	0.0893146	0.123308	0.0448961	0.129121	0.0309245	0.297597	0.109821	0.741968	0.461683	0.14491	0.0752725	0.557597	1.35429	0.282131	0.203918	0.249056	0.0015505	0.00484922	0	0.00185071	0.0594073	0.0126013	0.0241788	0.0258446	0.000394319	0.000394319
175 Lu	0.00060795	0.00060795	0.00060795	0.00060795	0.00060795	0.00060795	0.00060795	0.00060795	0.00060795	0.00060795	0.00060795	0.00060795	0	0	0	0	0	0	0.00065219	0.116063	0	0	0.0115614	0	0.0125833	0.00274286	0.0191856	0	0.0364058	0.014463	0.105986	0.068395	0.0220907	0.00545869	0.0759934	0.208345	0.0385763	0.0288296	0.0423385	6.836e-05	6.836e-05	6.836e-05	6.836e-05	0.0100902	6.836e-05	6.836e-05	0.00775216	0.00532589	0.00361536
181 Ta	0.063811	0.063811	8.95329	7.71785	0.063811	0.063811	0.063811	0.063811	0.063811	0.063811	0.063811	0.063811	2.82242	0.996538	0.588519	1.01958	1.98112	1.43608	0.00607662	2.27636	2.25299	0.737183	1.37644	1.50181	3.30787	7.69694	4.60732	3.28839	4.50254	3.88007	4.4023	0.0273385	3.09443	18.1629	12.4141	3.14059	12.5716	11.0264	8.84064	6.836e-05	6.836e-05	15.0351	6.836e-05	6.836e-05	6.836e-05	6.836e-05	6.836e-05	1.47127	4.50607
[truncated: 50 more columns]

## Sheet: Pulpa
Muestra ITC	0722/21P	0723/21P	0724/21P	0725/21P	0769/21P	0785/21P	0903/21P	0928/21P	0953/21P	0959/21P	0964/21P	0972/21P	0984/21P	0985/21P	1023/21P	1024/21P	1050/21P	1063/21P	1064/21P	1068/21P	1069/21P	1070/21P	1071/21P	1072/21P	1073/21P	1074/21P	1075/21P	1076/21P	1077/21P	1078/21P	1080/21P	1081/21P	1082/21P	1083/21P	1084/21P	1085/21P	1086/21P	1087/21P	1088/21P	1111/21P	1112/21P	1113/21P	1114/21P	0052/22P	0053/22P	0054/22P	0055/22P	0517/22P	0518/22P
Muestra SERTOX	Pl 1-P	Pl 2-P	Pl 3-P	Pl 4-P	Pl 5-P	Pl 6-P	Pl 7-P	Pl 8-P	Pl 9-P	Pl 10-P	Pl 11-P	Pl 12-P	Pl 13-P	Pl 14-P	Pl 15-P	Pl 16-P	Pl 17-P	Pl 18-P	Pl 19-P	Pl 20-P	Pl 21-P	Pl 22-P	Pl 23-P	Pl 24-P	Pl 25-P	Pl 26-P	Pl 27-P	Pl 28-P	Pl 29-P	Pl 30-P	Pl 31-P	Pl 32-P	Pl 33-P	Pl 34-P	Pl 35-P	Pl 36-P	Pl 37-P	Pl 38-P	Pl 39-P	Pl 40-P	Pl 41-P	Pl 42-P	Pl 43-P	Pl 44-P	Pl 45-P	Pl 46-P	Pl 47-P	Pl 48-P	Pl 49-P
	C	C	C	C	C	C	C	C	C	C	C	C	C	C	C	C	C	C	C	M	M	M	M	M	M	M	M	M	M	M	M	M	M	M	M	M	M	M	M	C	C	C	C	C	C	C	C	M	M
9 Be	0	0	0	0	0	0	0.366972	0	0	0.0136656	0.00257155	0	0.0149451	0.0149451	0.0149451	0.0149451	0.0149451	0	0.0149451	0	0.0149451	0	0.0149451	0.0149451	0	0	0	0	0	0	0	0.0468844	0	0.0135376	0	0	0.0246722	0	0.0246722	0	0.0246722	0.0246722	0.0246722	0	0.0246722	0	0.0246722	0.288238	0.302362
27 Al	8.06522	845.328	8.06522	8.06522	2341.74	8.06522	8.06522	8.06522	8.06522	8.06522	8.06522	8.06522	7.49168	7.49168	7.49168	7.49168	7.49168	7.49168	7.49168	3261.93	1319.02	1316.82	2328.64	5020.86	2745.5	4822.07	1433.41	676.906	2396.4	1121.54	14032.3	5484.32	1374.1	2882.41	19187.9	2728.82	2093.34	3977.7	1466.89	5.05262	5.05262	5.05262	5.05262	5.05262	597.133	5.05262	547.257	320.858	393.389
47 Ti	33.6678	87.6058	25.1967	29.3671	0.196966	20.7755	0.196966	0.196966	0.196966	0.196966	0.196966	0.196966	30.8364	17.8198	0.159392	18.2514	0.159392	24.0192	22.1873	718.688	247.145	231.222	430.916	722.671	704.143	227.205	320.709	104.169	592.465	204.656	3764.56	1556.44	297.052	620.567	5518.48	679.145	469.18	381.631	270.062	0.094479	0.094479	20.3488	17.5511	13.6873	26.7807	14.8459	40.7704	117.933	147.63
51 V	0.892062	2.38468	1.19752	2.10271	0.00634883	0.00634883	0.00634883	0.00634883	0.00634883	0.00634883	0.00634883	0.00634883	0.0050703	0.0050703	0.0050703	0.0050703	0.0050703	0.594482	0.611632	10.2256	4.4289	3.7777	6.08666	10.6133	10.6913	4.03296	4.74319	1.47104	9.24086	3.3827	52.7781	23.8056	4.53572	8.6453	83.1266	10.2435	6.48382	6.47749	4.10725	0.00326226	0.00326226	0.447194	0.35313	0.7662	0.667539	0.489285	0.862771	1.362	1.75122
52 Cr	16.0411	163.326	101.804	248.459	14.4881	0.0967599	0.0967599	0.0967599	0.0967599	0.0967599	13.3693	19.3449	0.0875422	0.0875422	0.0875422	0.0875422	11.0606	0.0875422	31.509	63.9181	51.8835	105.21	16.3054	11.858	19.7655	28.989	27.1002	0.116647	0.116647	78.9589	27.0379	52.8273	18.9509	13.0558	81.124	20.9304	14.9743	147.411	27.1709	0.100078	15.5056	0.100078	0.100078	32.3086	0.100078	0.100078	0.100078	0.197707	66.4991
55 Mn	391.262	466.042	374.73	443.953	1724.88	856.514	571.313	799.074	1251.91	629.714	629.474	566.332	348.184	440.5	807.55	409.118	1442.71	1043.33	1072.57	648.38	342.701	800.958	737.596	547.543	472.617	462.592	518.318	330.679	624.525	603.639	1223.79	1546.89	905.047	1836.34	920.989	870.18	451.785	488.178	360.811	826.799	1691.79	334.704	451.456	1003.5	434.912	732.384	640.016	414.531	309.214
56 Fe	3854.32	4402.41	3848.69	4878.97	2208.82	2771.52	2154.51	3301.99	3522.75	1982.08	3131.13	2114.72	2122.64	2459.12	2441.72	1936.38	2495.73	3549.72	2717.2	5315.82	3839.95	5630.72	5114.25	5372.03	4943.7	3889.4	3889.36	3525.42	4812	4971.49	14753	8465.88	5228.03	5490.07	20749.3	5409.03	3946.45	4967.54	3771.81	3125.62	3424.86	3121.71	2696.61	1622.34	2118.89	2205.34	1752.87	4215.14	4536.36
59 Co	0.501725	2.49386	1.76186	3.52635	1.49918	0.954501	0.42255	1.65739	2.83689	1.02147	0.998127	1.16772	0.616197	0.573728	2.44544	0.101429	0.997137	1.81697	0.721823	2.78271	1.52451	2.27598	1.67379	2.0823	1.90873	1.54346	2.54797	0.764174	2.16127	1.95909	9.14759	6.98925	1.69397	3.55572	12.0132	1.96072	1.15685	2.80863	1.06185	0.672361	1.59471	0.255081	0.340351	1.50322	0.372799	0.96193	0.328674	1.17445	4.5635
60 Ni	31.125	111.694	73.3386	148.874	95.6337	63.7125	0.108283	48.36	17.2234	27.927	19.0396	30.0612	9.60455	10.3778	72.9213	0.0810653	43.0901	139.588	84.8041	44.545	45.0045	92.9483	44.1024	30.8971	38.4545	61.5397	45.7227	42.3345	54.1874	67.0141	75.6962	74.7646	26.1979	30.6766	70.3181	32.5401	17.6324	106.527	25.7869	107.532	157.384	11.1545	20.433	37.2189	14.1379	62.3812	12.2348	24.6012	71.6686
63 Cu	462.834	523.82	706.704	788.531	920.754	631.739	496.434	757.502	1239.86	555.286	606.558	511.819	556.805	619.89	960.409	660.059	793.639	1181.43	610.034	927.049	502.723	601.361	484.317	712.487	353.109	732.126	703.838	1035.83	1142.61	585.599	562.809	661.177	468.538	771.539	764.409	773.144	389.122	678.588	706.454	414.371	523.36	607.583	503.094	431.944	539.875	915.232	537.491	584.35	792.674
66 Zn	1143.27	1261.84	1525.76	1650.91	1799.98	1767.54	1455.87	1348.83	1608.15	999.235	1318.01	1228.15	1621.93	1599.91	1874.6	1666.91	1858.85	2022.85	1759.82	1099.36	1446.96	1891.09	1545.26	1352.77	908.235	1185.91	1225.87	1341.48	1450.55	1823.23	1913.89	2032.52	1207.26	1152.61	2002.03	1889.17	1147.07	1969.12	1115.94	1219.88	1406.93	1286.53	1534.49	1445.71	1651.82	1167.02	1241.98	1635.09	858.579
75 As	0.525268	0.0050357	0.0050357	0.630572	2.69577	6.0831	0.0050357	1.04294	0.0050357	0.858878	0.0050357	1.06006	0.508703	0.314686	1.92575	1.97991	3.18722	7.31319	0.501304	0.701054	4.17217	0.383424	2.5455	0.836943	0.707651	0.579913	0.00505597	4.19377	0.00505597	0.00505597	0.838373	0.781164	0.851665	0.00505597	2.3347	1.69682	2.33283	3.1372	0.550965	2.42083	2.96017	0.271521	0.214299	0.780937	0.33198	0.753685	0.206337	0.00497649	1.64295
78 Se	0	0	0	0	8.09223	2.4816	0	0	6.35387	0	2.81759	0	0.0341697	4.60776	7.63833	6.59446	27.7086	10.7017	20.9109	4.35122	8.24966	3.85178	7.31226	7.93096	0.0224716	0.0224716	0.0224716	8.01998	0.0224716	4.16542	2.43662	0	6.2575	6.33705	12.9008	3.65866	1.27597	2.04234	2.69423	1.03999	5.33128	2.28064	5.80698	1.28276	4.5875	0	0	0	0
88 Sr	363.836	424.894	441.821	543.184	395.855	219.453	225.5	355.555	317.536	263.008	215.279	130.948	238.024	392.187	293.621	365.853	514.036	335.353	339.267	511.09	203.301	474.254	409.952	385.187	311.109	411.929	395.059	317.513	582.416	607.225	809.766	421.549	467.529	673.497	884.129	602.66	387.404	668.944	447.998	219.304	242.033	290.472	283.971	283.849	190.985	333.009	325.56	595.291	368.4
95 Mo	144.055	164.501	192.976	229.589	61.5674	203.445	142.379	202.363	195.132	146.457	217.189	193.759	201.593	275.695	114.341	146.031	80.7829	115.503	85.1733	125.722	116.708	95.5334	135.47	304.367	100.635	148.044	79.4483	139.026	107.525	82.1579	32.5689	53.5327	125.768	61.9507	64.7051	117.769	104.429	71.4802	165.423	93.1515	75.9224	118.299	80.3477	100.688	140.215	83.0506	74.02	60.789	145.847
101 Ru	0.0128015	0.00720563	0	0	0	0.0053373	0	0.0219026	0.00176863	0.0180447	0	0	0.00402229	0	0	0	0	0	0	0	0	0.00985362	0	0.00196099	0	0	0	0	0	0	0	0	0	0	0	0	0.000435164	0	0.000435164	0	0.000435164	0.000435164	0	0.000435164	0.000435164	0.000435164	0	0	0
105 Pd	0.001337	0.001337	0.001337	0.001337	0.001337	0.001337	0.001337	0.001337	0.001337	0.001337	0.001337	0.001337	0.000823827	0.000823827	0.000823827	0.000823827	0.000823827	0.000823827	0.000823827	0.000823827	0.000823827	0.000823827	0.000823827	0.000823827	0.00557883	0	0	0	0	0	0	0	0	0	0	0	0.0720773	0.0224217	0.0180133	0	0	0	0	0	0	0	0	0.000514556	0.0573609
107 Ag	0.195163	0.000387657	0.546535	0.148671	0.0667427	0.143458	0.000387657	0.000387657	0.0414236	0.000387657	0.0612194	0.0704612	0.0415133	0	0.0400778	0.0369548	0.056139	0.091278	0.0523197	0.0242615	0.0543293	0.0386163	0.0320788	0.0317783	0.0126564	0	0.00730343	0.0214884	0	0.0264787	0.133632	0.0723671	0	0	0.0391274	0.0732697	0.110368	0.0792903	0.000705104	0.000705104	0.0729123	0.000705104	0.000705104	0.000705104	0.000705104	0.000705104	0.000705104	0.00124397	0.198563
111 Cd	0.0993413	0.0193309	0.103539	0.0142617	0.0861451	0.128911	0.0438312	0.107181	0.0916662	0.0807622	0.0407461	0.0329564	0.0443712	0.120231	0.127559	0.100848	0.428671	0.456116	0.151049	0.272905	0.307415	0.331788	0.359467	0.141029	0.06654	0.178354	0.0350648	0.166881	0.046546	0.0472513	0.321892	0.251119	0.0948004	0.100241	0.344069	0.277417	0.103194	0.284371	0.185092	0.232088	0.384689	0.0704229	0.127656	0.111988	0.0946487	0.049066	0.02689	0.133669	0.231393
118 Sn	0.482843	0.482843	0.482843	0.482843	0.482843	0.482843	0.482843	0.482843	0.482843	0.482843	0.482843	0.482843	0.415431	0.415431	0.415431	0.415431	0.415431	0.415431	0.415431	0.415431	0.415431	0.415431	0.415431	0.415431	0.375682	0.375682	0.375682	0.375682	0.375682	0.375682	0.375682	0.375682	0.375682	0.375682	0.375682	0.375682	0.35982	0.35982	0.35982	0.35982	0.35982	0.35982	0.35982	0.35982	0.35982	0.35982	0.35982	0.25507	28.1387
121 Sb	0.0105835	0.0105835	0.0105835	0.0105835	0.0105835	0.0105835	0.0105835	0.0105835	0.0105835	0.0105835	0.0105835	0.0105835	0.00784873	0.00784873	0.00784873	0.00784873	0.00784873	0.950764	0.00784873	0.00784873	0.00784873	0.00784873	0.00784873	0.00784873	0.00707553	0.00707553	0.00707553	0.00707553	0.00707553	0.00707553	0.00707553	0.00707553	6.65851	0.978473	0.00707553	0.00707553	0.00422024	1.57161	0.00422024	0.00422024	0.00422024	0.00422024	0.00422024	0.00422024	0.00422024	0.00422024	0.00422024	0.0039299	0.852863
137 Ba	71.2886	87.075	96.1977	114.846	16.0195	65.7597	77.6012	88.0535	167.428	43.1749	105.111	58.8513	102.1	140.125	64.5932	52.3282	155.974	136.866	20.8222	49.6518	32.3791	59.8088	49.7278	55.3571	108.502	63.9524	78.8845	65.7041	140.822	327.978	408.932	331.492	222.73	216.063	225.315	77.8138	47.1897	38.6193	59.502	11.729	28.8261	62.6028	49.6987	63.3079	79.7613	17.8519	86.0344	63.7204	30.2442
189 Os	0	0	0	0	0	0	0	0	0	0	0	0	0	0	0	0	0	0	0	0	0	0	0	0	0	0	0	0	0	0	0	0	0	0	0	0	0	0	0	0	0	0	0	0	0	0	0	0	0
195 Pt	0.0540288	0.0274594	0.000246455	0.000246455	0	0.0263386	0.000246455	0.000246455	0.000246455	0.000246455	0.0303629	0.000246455	0.0546934	0.0562412	0.00041725	0.00041725	0.00041725	0.00041725	0.00041725	0.00041725	0.0467682	0.00041725	0.00041725	0.00041725	0.000675847	0.000675847	0.000675847	0.000675847	0.000675847	0.000675847	0.000675847	0.000675847	0.000675847	0.000675847	0.000675847	0	0.0299438	0.000287112	0.000287112	0.000287112	0.000287112	0	0	0	0	0	0	0.00042975	0.00042975
197 Au	2.00865	1.51613	1.11096	0.903922	0.00826245	0.00826245	0.00826245	0.00826245	0.00826245	0.00826245	0.00826245	0.00826245	3.79476	2.64558	2.05732	0.000861151	0.000861151	0.000861151	0.000861151	0.000861151	0.000861151	0.000861151	0.000861151	0.0162423	2.47607	1.92	1.15693	0.000861151	0.000861151	0.000861151	0.000861151	0.000861151	0	0	0	0	3.16952	2.05621	0.000861151	0.000861151	0.000861151	0.000861151	0.000861151	0.000861151	0.000861151	0.000861151	0.000861151	0	0
202 Hg	0	0.000861151	0.000861151	0.000861151	0.000861151	0.000861151	0.000861151	0.000861151	0.000861151	0	0	0	0	0	0.00940584	0.00940584	0.00940584	0.00940584	0.00940584	0.00940584	0.00940584	0.000861151	0.000861151	1.13873	0	0	0	0.0063018	0	0	0	0	0.000861151	1.15322	0.0063018	0.893784	0	0	0	0	0	0	0.00712853	0	0	0	1.05306	0	0
205 Tl	1.14472	0.872288	0.570058	0.525774	0.500449	0.583352	0.383545	0.00364322	0.00364322	0.00364322	0.00364322	0.00364322	3.17354	2.10319	1.7015	1.68607	1.65248	0.00716041	0.00716041	0.00716041	0.00716041	0.000861151	0.827232	0.000861151	2.01074	1.71412	1.0661	0.917272	0.653344	0.765522	0.910355	0.6621	0.43406	0.00390433	0.00390433	0.00390433	3.48864	2.66352	1.52727	1.20224	0.000861151	0.000861151	0.000861151	0.000861151	0.000861151	0.000861151	0.000861151	0	0
208 Pb	0.000861151	0.000861151	0.000861151	0.000861151	0.000861151	0.000861151	0.000861151	0.000861151	0.000861151	0.000861151	0.0350696	0.0350696	0.0271235	0.0271235	0.0271235	0.0271235	0.0271235	0.0271235	0.0271235	0.000861151	0.000861151	0.000861151	0.000861151	0.000861151	0.000861151	0.000861151	0.025049	0.000861151	2.77757	0.000861151	0.000861151	0.000861151	0.000861151	0.000861151	0.000861151	0.000861151	0.0310642	2.93312	0.0310642	0.0310642	0.0310642	0.0310642	0.0310642	0.0310642	0.0310642	0.0310642	0.0310642	0	0
209 Bi	0.000861151	0.000861151	0.000861151	0.000861151	0.000861151	0	0.000861151	0	0.000861151	0	0	0	0.000277295	0.0275279	0	0.0295046	0.000277295	0	0.000277295	0.000277295	0	0	0	0	0.000103972	0.0254695	0.0116864	0	0	0	0	0	0	0	0	0	0.000876583	0.000876583	0.000876583	0.000876583	0.000876583	0	0.000876583	0	0.000876583	0.000876583	0.000876583	0.00160353	0.00160353
232 Th	0.0798291	0.0625223	0.0419544	0.0349324	0.000304704	0.000304704	0.000304704	0.000304704	0.000304704	0.000304704	0.000304704	0.000304704	0.000555966	0.000555966	0.000555966	0.000555966	0.000555966	0.0564792	0.000555966	0.369851	0.148168	0.118762	0.294298	0.358367	0.270891	0.0872281	0.13869	0.0557523	0.250677	0.108143	1.68551	0.611152	0.139169	0.347719	2.09748	0.293554	0.22441	0.181313	0.151568	8.34951e-05	8.34951e-05	0.0169679	0.0146596	0.0547138	0.0343129	0.0301036	0.0306049	0.00264197	0.00264197
238 U	0.0227285	0.0365112	0.0233251	0.0232476	0.0972039	0.0505087	0.0437926	0.0331395	0.0500152	0.0418767	0.0155977	0.048024	0.000861151	0.000264422	0.000264422	0.0287904	0.0617992	0.031495	0.0355171	0.134815	0.0565937	0.0448517	0.0800866	0.130431	0.0839423	0.0411793	0.0578627	0.0238187	0.101342	0.0381083	0.525965	0.184439	0.0503831	0.10415	0.652742	0.0902451	0.076109	0.0909656	0.0456535	0.000861151	0.000861151	0.0128402	0.012431	0.0564672	0.0678402	0.0160126	0.0328236	0.00046098	0.00046098
71 Ga	0.100977	0.156102	0.117089	0.154193	0.337778	0.0873983	0.0626348	0.000349141	0.0646557	0.000349141	0.0695784	0.000349141	0.1004	0.111955	0.000770455	0.0925685	0.000770455	0.000770455	0.000770455	0.903565	0.36625	0.323029	0.586225	1.20541	1.09881	0.715044	0.399193	0.178627	0.809248	0.358249	4.71378	2.0493	0.470843	0.950584	7.19675	1.00185	0.421204	0.922166	0.231466	0	0	0	0	0	0	0	0	0.00158632	0.212775
89 Y	0.0782433	0.197453	0.0355628	0.256788	0.381959	0.0644588	0.0112494	0	0.0611659	0	0.0164075	0.0213358	0.00159908	0.00159908	0.00159908	0.00159908	0.00159908	0.00159908	0.00159908	1.29473	0.567992	0.40967	0.951251	1.65324	1.14588	0.278937	0.611274	0.215117	0.960047	0.443909	6.55185	2.4858	0.643518	1.5402	8.59524	1.10357	0.727145	0.997864	0.400723	0	0	0	0	0.0325757	0	0	0	0.157234	0.159492
93 Nb	8.4015	10.3996	0.000861151	0.000861151	0.000861151	0.000861151	0.000861151	0.000861151	0.000861151	0.000861151	0.000861151	0.000861151	5.20791	5.3918	0.0352587	3.65486	0.0352587	0.0352587	0.0352587	6.37845	4.14951	0.0352587	5.0719	6.38172	11.4186	5.2772	3.63615	1.75623	5.10149	3.00914	30.8052	11.3797	2.16824	7.39863	25.0783	4.70584	17.4757	8.5474	8.12432	0.000861151	0.000861151	0.00368424	0.00368424	0.00368424	0.00368424	0.00368424	0.00368424	9.61679	0
115 In	0.000861151	0.000861151	0.000861151	0.000861151	0.000861151	0.000861151	0.000861151	0.000861151	0.000861151	0.000861151	0.000861151	0.000861151	0.00144839	0.00144839	0.00144839	0.00144839	0.00144839	0.00144839	0.00144839	0.00144839	0.00144839	0.00144839	0.00144839	0.00144839	0.00146622	0.00146622	0.00146622	0.00146622	0.00146622	0.00146622	0.00146622	0.00146622	0.00146622	0.00146622	0.00146622	0.00146622	0.00181967	0.00181967	0.00181967	0.00181967	0.00181967	0.00181967	0.00181967	0.00181967	0.00181967	0.00181967	0.00181967	0.00155996	0.00155996
139 La	0.0801817	0.328066	0.0330483	0.0202595	0	0.0564449	0	0	0	0	0	0	0.0018901	0.0018901	0.0018901	0.0018901	0.0018901	0.20561	0.306749	3.26463	1.20968	1.16066	2.46843	3.50777	2.94731	0.715304	1.46719	0.473403	2.5313	1.13245	18.6835	7.34368	1.51928	4.10041	23.3823	3.10938	1.12475	0.892249	0.485433	0	0	0	0	0	0	0	0	0.27754	0.290971
140 Ce	0.25277	0.786311	0.171303	0.161664	0	0.257854	0	0	0.0591529	0	0	0	0.000861151	0.0056057	0.0056057	0.000861151	0.0056057	0.0056057	0.726628	6.65633	2.58376	2.25481	4.96286	6.8783	6.04155	1.54584	3.04744	0.997446	5.24995	2.16632	37.4549	13.9639	2.90788	7.26136	48.3368	6.31341	0	0	0	0	0	0	0	0	0	0	0	0.651822	0.685053
141 Pr	0.0314446	0.0815939	0.0087896	0.0121373	0	0.0160121	0	0	0	0	0	0	0.000395854	0.000395854	0.000395854	0.000395854	0.000395854	0.0411274	0.0723339	0.796365	0.304293	0.242345	0.571122	0.762771	0.709868	0.171767	0.340898	0.114782	0.591042	0.230376	4.2708	1.57188	0.360407	0.886983	5.60747	0.755928	0.285601	0.206679	0.131046	0	0	0	0	0	0	0	0	0.0710158	0.0715471
146 Nd	0.00590598	0.272481	0	0	0	0	0	0	0	0	0	0	0.112094	0.00091016	0.00091016	0.09195	0.122272	0.142634	0.177541	2.70421	1.04528	0.832733	2.10963	2.81743	2.50984	0.642354	1.24393	0.405441	2.26253	0.888545	16.0443	5.77908	1.17692	3.19967	20.8844	2.65333	1.19791	0.943654	0.544312	0	0	0	0	0	0	0	0	0.297117	0.229705
147 Sm	0.027537	0.073416	0.0136375	0.0135696	0.00621798	0.0212731	0.00475448	0.00380203	0.0102966	0.00505157	0.0112054	0.00861512	0.0398324	0.000400041	0.000400041	0.000400041	0.000400041	0.000400041	0.000400041	0.517684	0.175116	0.174489	0.343373	0.486877	0.49898	0.143665	0.210722	0.0830369	0.398466	0.137134	2.69762	0.975982	0.189682	0.529972	3.58173	0.496494	0.193272	0.165168	0.117007	0	0	0	0	0	0	0	0	0.0591037	0.0502439
153 Eu	0.00011316	0.0145391	0.0150619	0.0252111	0.00011316	0.016351	0.00011316	0.00011316	0.0126598	0.00011316	0.00011316	0	0.000120107	0.000120107	0.000120107	0.0173573	0.000120107	0.000120107	0.000120107	0.158953	0.0664885	0.0633507	0.124335	0.164301	0.140055	0.0294737	0.0666035	0.0247386	0.112666	0.0592173	0.719875	0.278815	0.073747	0.158728	0.932749	0.135396	0.0791728	0.0618111	0.0561857	0	0	0	0	0	0	0	0	0.0100977	0.00925211
157 Gd	0.0230702	0.0772478	0.0218066	0.0172482	0.00674216	0.0174442	0.0122482	0.00783915	0.0116806	0	0.01201	0.0147869	0.0170391	0.000155514	0.000155514	0.000155514	0.0300039	0.0303687	0.0298147	0.370763	0.147214	0.125885	0.283639	0.456763	0.343529	0.106782	0.174536	0.0498962	0.317087	0.125139	1.92797	0.752286	0.189632	0.428979	2.50037	0.314885	0.185892	0.187448	0.084786	0	0	0	0	0	0	0	0	0.0351066	0.000280786
159 Tb	0.00182444	0.00481454	0.00145932	0.000396923	0.00426448	0.00337105	0	2.72252e-06	0.00425077	0	2.72252e-06	0.00155811	8.12788e-05	8.12788e-05	8.12788e-05	8.12788e-05	8.12788e-05	8.12788e-05	8.12788e-05	0.0645855	0.0334843	0.0218248	0.0365632	0.0607757	0.0462852	0.0145967	0.0216973	0.0137817	0.044613	0.0147607	0.262531	0.0963907	0.0307332	0.0566893	0.345605	0.0431913	0.0334044	0.0191686	0.0127693	0	0	0	0	0	0	0	0	7.36758e-05	7.36758e-05
163 Dy	0.014295	0.0331701	0	0.00176567	0.0095886	0.00611803	0	0	0	0	0	0	0.00043891	0.00043891	0.00043891	0.00043891	0.00043891	0.00043891	0.00043891	0.299279	0.111293	0.112592	0.20195	0.302919	0.234047	0.0860091	0.113408	0.045445	0.224744	0.0813279	1.38536	0.519719	0.120146	0.297518	1.8067	0.257111	0.151825	0.124215	0.105081	0	0	0	0	0.00031244	0	0	0	0.000345639	0.0395069
165 Ho	0.00188367	0.00491442	0.00140282	0	0	0.000668155	0	0	0.000161449	0	0	0	6.11732e-05	6.11732e-05	6.11732e-05	6.11732e-05	6.11732e-05	6.11732e-05	6.11732e-05	0.0505169	0.0203381	0.0184351	0.0394892	0.0555334	0.0438207	0.0134266	0.0219227	0.00547323	0.0397648	0.0158419	0.240405	0.0996339	0.0164646	0.0488113	0.332321	0.0483327	0.022634	0.0244317	0.0142335	0	0	0	0	0.00184037	0	0	0	9.14166e-05	9.14166e-05
166 Er	0.0127412	0.0133967	0.00686965	0.0119977	0	5.56312e-05	5.56312e-05	5.56312e-05	5.56312e-05	5.56312e-05	0.00585357	5.56312e-05	0	0	0	0	0.0133595	0.00605652	0.00495973	0.111848	0.0395258	0.0292947	0.0884909	0.131963	0.111452	0.0413083	0.0516963	0.000277166	0.0940463	0.0382598	0.606942	0.232712	0.06162	0.116283	0.786964	0.122214	0.0845168	0.0679095	0.0363116	0	0	0	7.80916e-05	0.0105821	0	0	0.0113117	0.00031605	0.00031605
169 Tm	4.03119e-05	4.03119e-05	4.03119e-05	4.03119e-05	4.03119e-05	4.03119e-05	4.03119e-05	0	4.03119e-05	0	4.03119e-05	4.03119e-05	0	0	0	0	0	0	0	0	0	0	0	0	0.0146655	9.69386e-05	9.69386e-05	9.69386e-05	0.0132845	9.69386e-05	0.0781184	0.0323869	9.69386e-05	0.0185135	0.111842	0.0141287	0.0109362	0.00629667	0.00646686	0	0	0	0.000746959	0.000472109	0.00152382	0.000154332	0.00123879	0.000984612	0.000989756
172 Yb	0.000230538	0.0246323	0.000230538	0.000230538	0.000230538	0.000230538	0.000230538	0.000230538	0.000230538	0.000230538	0.000230538	0.000230538	0	0	0	0	0	0	0	0.064115	0	0	0.017885	0.0668507	0.0821215	0.000196583	0.035267	0.000196583	0.0692265	0.0366629	0.486173	0.168328	0.0366476	0.0776714	0.611672	0.0900883	0.0735023	0.0610242	0.0352061	0	0.00156634	0	0.00807329	0.00436847	0.00336982	0.00377336	0.00532891	0.000394319	0.000394319
175 Lu	0.00060795	0.00060795	0.00060795	0.00060795	0.00060795	0.00060795	0.00060795	0.00060795	0.00060795	0.00060795	0.00060795	0.00060795	0	0	0	0	0	0	0	0	0	0	0	0	0.0128103	0.00454051	0.00337734	0.000684831	0.0100358	0.00242838	0.0675783	0.0237464	0.00502971	0.0100206	0.0873218	0.0072452	0.0117755	0.00811267	0.008287	6.836e-05	6.836e-05	6.836e-05	6.836e-05	6.836e-05	6.836e-05	6.836e-05	6.836e-05	0	0
181 Ta	0.063811	10.8358	0.063811	8.95722	0.063811	0.063811	0.063811	0.063811	0.063811	0.063811	0.063811	0.063811	1.12126	1.95267	0.848276	2.67328	2.11655	0.960386	1.03326	1.64927	2.27756	1.05047	0.00607662	1.28946	6.06648	3.32766	0.0273385	0.0273385	3.57371	4.3077	4.83395	3.80691	3.32751	8.71701	5.71469	0.0273385	14.2539	6.91424	5.52363	5.45615	7.05003	6.836e-05	6.836e-05	6.836e-05	6.836e-05	6.836e-05	6.836e-05	6.19826	4.84875
[truncated: 50 more columns]
